# Supplementary material for: Isolation and Characterization of Antimicrobial Metabolites from the Sophora tonkinensis-Associated Fungus Penicillium sp. GDGJ-N37
Source: Molecules. 2024 Jan 10;29(2):348. doi: 10.3390/molecules29020348 (PMC10818566; doi:10.3390/molecules29020348)
Supplement: Supplementary file 1 [file molecules-29-00348-s001.zip]

Archive with 1 entries (1 files):
- molecules-2777959-supplementary.pdf
